# Supplementary material for: GFAPδ/GFAPα ratio directs astrocytoma gene expression towards a more malignant profile
Source: Oncotarget. 2017 Oct 4;8(50):88104–21. doi: 10.18632/oncotarget.21540 (PMC5675697; doi:10.18632/oncotarget.21540)
Supplement: Supplementary file 2 [file oncotarget-08-88104-s002.xlsx]

## Sheet: Supplementary Table 7
Gene Name	LM/HM genes	Entrez ID	p-value - α	FDR - α	R² - α	adjusted R² - α	Correlation Coefficient - α	p-value - δ	FDR - δ	R² - δ	adjusted R² - δ	Correlation Coefficient - δ	p-value - δ/α	FDR - δ/α	R² - δ/α	adjusted R² - δ/α	Correlation Coefficient - δ/α
AHNAK	LM	79026	2.28e-17	9.06e-16	0.208459	0.205889	0.456573	0.100637	0.209093	0.00872724	0.00550883	0.0934197	2.17e-07	2.99e-06	0.0836922	0.0807172	-0.289296
AKR1C3	LM	8644	2.6e-14	3.87e-13	0.171945	0.169256	0.414662	0.380174	0.52347	0.00250138	-0.000737247	0.0500138	0.000405649	0.00116418	0.0398537	0.0367363	-0.199634
ARHGEF10L	LM	55160	4.67e-06	1.42e-05	0.0659093	0.0628766	0.256728	0.0355733	0.101073	0.0142629	0.0110625	0.119428	0.00122547	0.00298449	0.0334174	0.0302792	-0.182804
C10orf75	LM	90271	5.21e-20	2.67e-18	0.238773	0.236302	0.488644	0.404311	0.54211	0.00225912	-0.000980299	-0.0475302	2.16e-10	1.12e-08	0.122878	0.12003	-0.35054
C13orf15	LM	28984	0.00321217	0.00635334	0.0278419	0.0246855	0.166859	0.0486608	0.125328	0.0125611	0.00935514	-0.112076	6.91e-05	0.000301705	0.0501926	0.0471089	-0.224037
C14orf132	LM	56967	5.23e-14	6.93e-13	0.168226	0.165526	0.410154	0.918915	0.948045	3.37e-05	-0.00321294	0.00580527	1.2e-09	3.91e-08	0.11327	0.110391	-0.336556
C16orf5	LM	29965	4.48e-17	1.6e-15	0.205016	0.202435	0.452787	0.847779	0.908698	0.000119817	-0.00312655	0.0109461	1.47e-09	4.4e-08	0.11212	0.109237	-0.334843
CCDC160	LM	347475	1.33e-12	1.01e-11	0.150844	0.148087	0.388386	0.691168	0.77738	0.000513114	-0.00273197	0.022652	3.54e-06	3.1e-05	0.0675189	0.0644913	-0.259844
CPE	LM	1363	1.22e-13	1.35e-12	0.163693	0.160978	0.40459	0.529576	0.658293	0.00128439	-0.00195819	-0.0358384	1.69e-07	2.52e-06	0.0851359	0.0821655	-0.291781
CYS1	LM	192668	2.04e-14	3.45e-13	0.173215	0.170531	0.416191	0.578114	0.703961	0.00100533	-0.00223816	-0.0317069	1.96e-08	5.41e-07	0.0974507	0.0945204	-0.312171
DEPDC6	LM	64798	1.62e-07	5.87e-07	0.0853564	0.0823868	0.292158	0.503503	0.63247	0.00145437	-0.00178766	0.0381362	9.46e-05	0.000380421	0.0483588	0.0452691	-0.219906
DMD	LM	1756	7.98e-05	0.00020845	0.0493538	0.0462673	0.222157	0.43256	0.565264	0.00200105	-0.00123921	0.0447331	0.00144684	0.0034077	0.0324537	0.0293124	-0.180149
EDNRB	LM	1910	0.00043036	0.000993993	0.0395088	0.0363903	0.198768	0.0831107	0.184805	0.00971828	0.00650308	-0.0985813	2.04e-05	0.000114257	0.0573132	0.0542525	-0.239402
EFHD1	LM	80303	1.04e-17	4.64e-16	0.212447	0.20989	0.46092	0.671308	0.770283	0.000585439	-0.00265941	-0.0241958	4.76e-10	1.89e-08	0.118466	0.115604	-0.344189
FAIM2	LM	23017	7.94e-07	2.63e-06	0.0761974	0.073198	0.276039	0.0721144	0.166561	0.0104627	0.00724987	-0.102287	9.32e-11	6.67e-09	0.127551	0.124718	-0.357143
FAM171B	LM	165215	1.6e-06	5.07e-06	0.0721437	0.0691312	0.268596	0.481674	0.615855	0.00160869	-0.00163284	-0.0401085	9.33e-08	1.59e-06	0.0885438	0.0855845	-0.297563
FBXO2	LM	26232	5.52e-14	7.05e-13	0.167942	0.16524	0.409807	0.604465	0.716551	0.000872184	-0.00237174	0.0295328	1.59e-05	9.6e-05	0.0587912	0.0557353	-0.242469
FMN2	LM	56776	2.94e-22	2.1e-20	0.263712	0.261321	0.513529	0.104749	0.215519	0.00852185	0.00530276	0.0923138	2.39e-08	5.71e-07	0.0963228	0.0933888	-0.310359
GTPBP1	LM	9567	0.000684807	0.00152325	0.0368015	0.0336743	0.191837	0.609149	0.71972	0.000849772	-0.00239422	-0.0291508	0.00173506	0.0038822	0.0314007	0.0282559	-0.177203
HADHB	LM	3032	4.88e-10	2.46e-09	0.118326	0.115463	0.343985	0.330171	0.476618	0.00307891	-0.000157849	0.0554879	0.000113698	0.000437676	0.0472824	0.0441892	-0.217445
MAL	LM	4118	2.47e-05	6.66e-05	0.056197	0.0531327	0.237059	0.316754	0.462848	0.00325421	1.8e-05	-0.0570457	0.000337218	0.00100603	0.0409317	0.0378179	-0.202316
MBP	LM	4155	2.19e-06	6.81e-06	0.0703279	0.0673095	0.265194	0.330067	0.476618	0.00308024	-0.000156516	-0.0554999	0.000177569	0.000594108	0.0446772	0.0415755	-0.21137
MID1IP1	LM	58526	1.77e-23	1.58e-21	0.276912	0.274565	0.526225	0.0463043	0.121889	0.0128291	0.00962402	0.113266	7.6e-06	5.34e-05	0.063079	0.0600371	-0.251155
MRAS	LM	22808	8.28e-13	7.05e-12	0.15342	0.150671	0.391688	0.0598117	0.144237	0.0114545	0.00824494	0.107026	0.00028046	0.000880743	0.0420076	0.0388972	-0.204957
MYOM1	LM	8736	3.81e-21	2.28e-19	0.251467	0.249037	0.501465	0.136372	0.26973	0.00718842	0.003965	0.0847845	0.000159153	0.000558596	0.045317	0.0422174	-0.212878
NR3C2	LM	4306	1.75e-09	7.93e-09	0.111158	0.108272	0.333403	0.602042	0.71605	0.000883925	-0.00235996	0.0297309	5.33e-06	4.15e-05	0.0651438	0.0621086	-0.255233
NTRK2	LM	4915	2.28e-13	2.2e-12	0.160364	0.157638	0.400455	0.741004	0.816244	0.000355208	-0.00289039	-0.018847	2.19e-10	1.12e-08	0.122798	0.11995	-0.350426
PDE4DIP	LM	9659	7.49e-14	8.93e-13	0.166316	0.163609	0.407819	0.300323	0.44428	0.00348256	0.000247112	0.0590132	1.35e-06	1.46e-05	0.0731306	0.0701213	-0.270427
PURA	LM	5813	3.94e-09	1.68e-08	0.106568	0.103668	0.326448	0.394908	0.535335	0.00235097	-0.000888151	0.0484868	2.84e-07	3.77e-06	0.0821327	0.0791526	-0.286588
RHPN1	LM	114822	3.74e-10	1.91e-09	0.119811	0.116954	0.346138	0.70883	0.788078	0.000453387	-0.00279189	0.0212929	0.000594065	0.00163596	0.0376295	0.0345049	-0.193983
SASH1	LM	23328	1.33e-06	4.28e-06	0.0732201	0.0702111	0.270592	0.953668	0.968273	1.1e-05	-0.00323574	-0.00331327	1.14e-07	1.78e-06	0.0873866	0.0844236	-0.295612
SDPR	LM	8436	0.0005131	0.00115528	0.0384834	0.0353616	0.196172	0.697037	0.77738	0.000492799	-0.00275236	-0.0221991	0.000893014	0.00229999	0.0352566	0.0321243	-0.187767
SGK3	LM	23678	0.000143397	0.000356501	0.0459262	0.0428285	0.214304	0.147171	0.286343	0.0068103	0.00358566	-0.0825245	1.8e-07	2.57e-06	0.0847734	0.0818019	-0.291159
SH3TC2	LM	79628	0.000466955	0.00106478	0.0390328	0.0359128	0.197567	0.171987	0.317377	0.00604842	0.00282131	-0.0777716	2.77e-05	0.000141861	0.0555263	0.0524598	-0.23564
SLC44A2	LM	57153	6.13e-14	7.57e-13	0.167383	0.16468	0.409124	0.199921	0.342449	0.00532866	0.00209921	0.0729977	0.000329348	0.000990811	0.0410696	0.0379562	-0.202656
SLC6A10P	LM	386757	0.00520315	0.00975251	0.0250703	0.021905	0.158336	0.543846	0.669062	0.00119752	-0.00204535	-0.0346051	0.000342834	0.00101434	0.0408354	0.0377212	-0.202078
SMAD7	LM	4092	0.00176465	0.00360996	0.0313028	0.0281577	0.176926	0.184895	0.327684	0.00570022	0.00247198	-0.0754998	3.58e-07	4.45e-06	0.0807953	0.0778108	-0.284245
ST3GAL6	LM	10402	3.26e-08	1.3e-07	0.0945644	0.0916247	0.307513	0.391806	0.533332	0.00238197	-0.000857048	-0.0488054	0.00182667	0.004038	0.0311027	0.027957	-0.17636
TMEM150C	LM	441027	1.99e-13	2.04e-12	0.16108	0.158356	0.401347	0.164855	0.307613	0.0062539	0.00302745	0.0790816	0.000406486	0.00116418	0.0398417	0.0367243	-0.199604
TMEM47	LM	83604	1.74e-14	3.11e-13	0.174068	0.171387	0.417215	0.101042	0.209093	0.00870662	0.00548814	0.0933093	0.000118485	0.000446443	0.0470414	0.0439474	-0.21689
TMEM59L	LM	25789	8.5e-06	2.49e-05	0.0624291	0.059385	0.249858	0.160135	0.301728	0.00639555	0.00316957	-0.0799722	0.000319165	0.000968313	0.0412529	0.0381401	-0.203108
TMOD2	LM	29767	2.15e-05	5.83e-05	0.0570181	0.0539565	0.238785	0.20395	0.346038	0.00523458	0.00200482	-0.0723504	5.46e-10	1.95e-08	0.117697	0.114832	-0.34307
TTYH1	LM	57348	0.00134933	0.00279226	0.0328585	0.0297185	0.181269	0.0431282	0.116089	0.0132139	0.01001	-0.114952	0.000612074	0.00165727	0.0374555	0.0343304	-0.193534
BARD1	HM	580	0.000396644	0.000922069	0.0399847	0.0368677	-0.199962	0.611809	0.720485	0.000837208	-0.00240683	0.0289345	2.25e-05	0.000120375	0.0567412	0.0536787	0.238204
C5orf35	HM	133383	0.000163977	0.000404854	0.0451425	0.0420423	-0.212468	0.264779	0.408582	0.00403604	0.000802391	-0.0635298	2.82e-06	2.59e-05	0.0688503	0.0658271	0.262393
C7orf46	HM	340277	9.85e-06	2.87e-05	0.0615697	0.0585229	-0.248132	0.0735564	0.166666	0.0103584	0.00714525	-0.101776	0.00121596	0.0029816	0.0334627	0.0303246	0.182928
CENPP	HM	401541	6.02e-09	2.54e-08	0.10417	0.101261	-0.322754	0.121206	0.242411	0.00777988	0.00455839	-0.0882036	2.57e-05	0.000133118	0.0559818	0.0529168	0.236605
CENPQ	HM	55166	0.000465804	0.00106478	0.0390472	0.0359272	-0.197604	0.36117	0.505074	0.00270793	-0.000530029	-0.0520378	0.000375618	0.00110222	0.0403024	0.0371865	0.200755
CXADR	HM	1525	0.00105658	0.00223383	0.0342788	0.0311433	-0.185145	0.692867	0.77738	0.000507186	-0.00273792	0.0225208	0.00259169	0.00549009	0.0290799	0.0259275	0.170528
DCTPP1	HM	79077	3.15e-07	1.1e-06	0.081537	0.078555	-0.285547	0.212146	0.352946	0.0050497	0.00181934	-0.0710612	5.96e-06	4.54e-05	0.0644928	0.0614555	0.253954
DUSP4	HM	1846	2.13e-07	7.55e-07	0.0837932	0.0808185	-0.289471	0.730433	0.807605	0.000385988	-0.00285951	0.0196466	3.04e-13	3.62e-11	0.158825	0.156094	0.398528
E2F8	HM	79733	2.12e-08	8.63e-08	0.0970134	0.0940817	-0.31147	0.0471389	0.12318	0.0127326	0.00952718	-0.112839	0.000218691	0.00071174	0.0434604	0.0403547	0.208471
ECT2	HM	1894	1.64e-13	1.72e-12	0.162143	0.159423	-0.40267	0.0425807	0.115484	0.0132832	0.0100796	-0.115253	3.03e-05	0.000151854	0.0550041	0.0519359	0.23453
GPR39	HM	2863	0.00142291	0.0029276	0.0325505	0.0294094	-0.180418	0.368987	0.512005	0.00262119	-0.000617056	-0.0511975	0.00018444	0.000611384	0.0444554	0.041353	0.210845
H2AFX	HM	3014	1.62e-05	4.52e-05	0.0586822	0.055626	-0.242244	0.0620525	0.146886	0.0112586	0.00804838	-0.106106	0.00114947	0.0028577	0.0337893	0.0306522	0.183819
HS3ST3B1	HM	9953	0.00106076	0.00223383	0.0342559	0.0311203	-0.185083	0.354833	0.500119	0.00278018	-0.000457546	0.0527274	0.000173145	0.000585698	0.0448247	0.0417234	0.211718
IGF2BP3	HM	10643	1.42e-09	6.61e-09	0.112324	0.109442	-0.335148	0.120631	0.242411	0.00780387	0.00458246	-0.0883395	6.73e-07	7.88e-06	0.0771583	0.074162	0.277774
IGFBP5	HM	3488	0.00335594	0.00645928	0.0275896	0.0244325	-0.166101	0.985577	0.991114	1.06e-06	-0.00324569	0.0010309	3.05e-05	0.000151854	0.0549642	0.0518959	0.234444
LOC541471	HM	541471	1.09e-07	4.06e-07	0.0876443	0.0846821	-0.296048	0.348973	0.498077	0.00284858	-0.000388929	-0.053372	4.6e-08	9.07e-07	0.0925917	0.0896456	0.304289
MANEA	HM	79694	0.00432467	0.0081917	0.0261311	0.0229692	-0.161651	0.468963	0.601751	0.00170397	-0.00153725	0.0412792	0.000762876	0.0019935	0.036173	0.0330437	0.190192
MYO19	HM	80179	7.54e-11	4.22e-10	0.128727	0.125898	-0.358786	0.261203	0.408343	0.00409685	0.000863401	-0.0640067	0.000171376	0.000585698	0.0448846	0.0417836	0.21186
NMU	HM	10874	0.00409735	0.00784412	0.0264413	0.0232804	-0.162608	0.890821	0.934137	6.13e-05	-0.00318528	0.00782763	0.00248456	0.00535827	0.0293237	0.0261721	0.171242
NOS2	HM	4843	0.00327246	0.00638765	0.0277347	0.024578	-0.166537	0.515689	0.645512	0.00137306	-0.00186923	0.0370548	2.19e-19	7.85e-17	0.231715	0.22922	0.481368
ODZ1	HM	10178	2.02e-05	5.53e-05	0.0573688	0.0543084	-0.239518	0.22164	0.363977	0.00484584	0.00161483	-0.0696121	0.00100036	0.00255807	0.0345966	0.0314621	0.186002
PDGFD	HM	80310	0.00246818	0.0049641	0.0293619	0.0262105	-0.171353	0.408749	0.545793	0.00221684	-0.00102272	-0.0470833	0.00460796	0.009064	0.0257669	0.0226038	0.160521
POLR3G	HM	10622	3.9e-05	0.000103387	0.0535378	0.0504649	-0.231382	0.346117	0.49763	0.00288248	-0.000354916	-0.0536887	0.0015405	0.00355807	0.03209	0.0289474	0.179137
POSTN	HM	10631	0.000759171	0.00166738	0.0362014	0.0330722	-0.190267	0.432632	0.565264	0.00200043	-0.00123983	-0.0447261	0.00156285	0.00358655	0.0320065	0.0288637	0.178904
PRIM1	HM	5557	6.3e-11	3.64e-10	0.129719	0.126893	-0.360165	0.0611238	0.145882	0.0113389	0.00812892	-0.106484	0.000144543	0.00052269	0.0458797	0.0427819	0.214195
RBBP8	HM	5932	1.23e-07	4.48e-07	0.0869715	0.0840072	-0.294909	0.66402	0.766744	0.000613393	-0.00263137	0.0247668	7.91e-05	0.000330719	0.0494068	0.0463205	0.222276
RFC4	HM	5984	1.52e-12	1.09e-11	0.150119	0.147359	-0.387452	0.0562668	0.138382	0.0117809	0.00857238	-0.10854	1.94e-05	0.00011048	0.0576062	0.0545465	0.240013
RUNX1	HM	861	0.00427648	0.00814352	0.0261954	0.0230337	-0.16185	0.26049	0.408343	0.00410909	0.000875682	0.0641022	0.00360141	0.00740979	0.0271832	0.0240247	0.164873
SPC24	HM	147841	1.44e-12	1.08e-11	0.150412	0.147653	-0.38783	0.0893706	0.192851	0.00934039	0.00612396	-0.0966457	4.27e-12	3.82e-10	0.144518	0.14174	0.380155
TM4SF18	HM	116441	6.05e-08	2.33e-07	0.0910227	0.0880715	-0.3017	0.302288	0.445346	0.00345442	0.000218881	-0.0587743	2.37e-05	0.000124695	0.0564488	0.0533853	0.23759
TMEM158	HM	25907	1.19e-05	3.45e-05	0.060445	0.0573945	-0.245856	0.979999	0.988281	2.04e-06	-0.0032447	-0.00142965	6.82e-07	7.88e-06	0.0770765	0.07408	0.277627
TMEM182	HM	130827	1.65e-05	4.59e-05	0.0585482	0.0554915	-0.241967	0.938496	0.965464	1.94e-05	-0.00322733	0.00440017	0.000155345	0.000550629	0.0454585	0.0423593	0.21321
TSPAN13	HM	27075	1.09e-07	4.06e-07	0.0876675	0.0847054	-0.296087	0.0375969	0.104339	0.0139607	0.0107592	-0.118155	0.00141013	0.00334321	0.0326029	0.029462	0.180563
TTL	HM	150465	2.99e-15	6.7e-14	0.183314	0.180663	-0.428152	0.0933411	0.198906	0.00911521	0.00589805	-0.0954736	8.47e-05	0.000348478	0.0490043	0.0459167	0.221369
VAV3	HM	10451	0.000139284	0.000349354	0.0460962	0.0429991	-0.2147	0.990177	0.991381	4.93e-07	-0.00324626	-0.000702055	0.000402958	0.00116418	0.0398925	0.0367753	0.199731
ZDHHC23	HM	254887	0.00195899	0.00398476	0.0306979	0.0275508	-0.175208	0.0623652	0.146886	0.0112318	0.00802155	0.10598	4.36e-08	9.07e-07	0.0928967	0.0899516	0.30479
ZNF385D	HM	79750	0.000477891	0.00108282	0.0388979	0.0357774	-0.197225	0.415756	0.551261	0.00215144	-0.00108833	0.0463836	0.000410217	0.00116554	0.0397884	0.0366708	0.19947
