# Supplementary material for: GFAPδ/GFAPα ratio directs astrocytoma gene expression towards a more malignant profile
Source: Oncotarget. 2017 Oct 4;8(50):88104–21. doi: 10.18632/oncotarget.21540 (PMC5675697; doi:10.18632/oncotarget.21540)
Supplement: Supplementary file 3 [file oncotarget-08-88104-s003.xlsx]

## Sheet: Supplementary Table 9
		grade II	grade II	grade II	grade III	grade III	grade III	grade IV	grade IV	grade IV	grade II	grade II	grade II	grade III	grade III	grade III	grade IV	grade IV	grade IV
		p-value - α	FDR - α	adj. R² - α	p-value - α	FDR - α	adj. R² - α	p-value - α	FDR - α	adj. R² - α	p-value - δ/α	FDR - δ/α	adj. R² - δ/α	p-value - δ/α	FDR - δ/α	adj. R² - δ/α	p-value - δ/α	FDR - δ/α	adj. R² - δ/α
	low-malignant genes
	NTRK2	0.310843	0.514086	0.000869934	0.0278573	0.052081	0.0368303	2.85741e-08	3.07171e-07	0.18297	0.24616	0.423395	0.00690067	0.00299032	0.0130439	0.0734786	0.00278569	0.0598923	0.0524671
	AKR1C3	0.000124364	0.00178255	0.23027	0.00229478	0.00616722	0.0778433	0.524836	0.593893	-0.00400047	0.0858271	0.23066	0.0368165	0.129899	0.150964	0.0126348	0.756989	0.813763	-0.00610343
	FBXO2	0.0128989	0.0556262	0.094313	0.0014847	0.00498158	0.0850129	0.0053936	0.0127402	0.0447254	0.1062	0.268625	0.0305394	0.0441837	0.0682205	0.0294036	0.0530955	0.184869	0.0184553
	ST3GAL6	0.105555	0.238887	0.030718	0.00131235	0.00498158	0.0870418	0.215576	0.27652	0.00365633	0.0290031	0.155091	0.0695672	0.00420504	0.013909	0.0678551	0.156745	0.306365	0.00683796
	high-malignant genes
	DUSP4	0.194772	0.450409	0.0132391	0.0262682	0.107992	0.0377826	0.000282428	0.00149283	0.07932	0.0305259	0.137389	0.0680065	0.676386	0.862975	-0.00799398	1.74327e-05	0.000322506	0.117579
	SPC24	0.0745647	0.306544	0.041001	0.00256566	0.0316431	0.0760041	6.3686e-06	0.000115094	0.123124	0.719457	0.866452	-0.016116	0.102667	0.379866	0.0161916	0.000281629	0.00260507	0.0793531
	VAV3	0.143667	0.878657	-0.0174063	0.536321	0.683242	-0.00594885	0.0230932	0.0474694	0.027863	0.993741	0.993741	-0.0188667	0.77019	0.890532	-0.00886845	0.143667	0.459516	0.00773231
	NOS2	0.540358	0.670737	-0.011619	0.512879	0.677733	-0.00549958	0.00664139	0.0163821	0.0422936	0.435778	0.7329	-0.00714917	0.926313	0.947169	-0.00962448	2.14299e-12	7.92905e-11	0.279492
